# Supplementary material for: Survival of Patients with Acute Coronary Syndrome and Hematologic Malignancies—A Real-World Analysis
Source: Cancers (Basel). 2023 Oct 12;15(20):4966. doi: 10.3390/cancers15204966 (PMC10605274; doi:10.3390/cancers15204966)
Supplement: Supplementary file 1 [file cancers-15-04966-s001.zip]

Archive with 1 entries (1 files):
- cancers-2632430-supplementary.pdf
